# Supplementary material for: Aberrant frontal lobe “U”-shaped association fibers in first-episode schizophrenia: A 7-Tesla Diffusion Imaging Study
Source: Neuroimage Clin. 2023 Mar 5;38:103367. doi: 10.1016/j.nicl.2023.103367 (PMC10011060; doi:10.1016/j.nicl.2023.103367)
Supplement: Supplementary data 2 [file mmc2.xlsx]

## Sheet: Table 2
Supplementary Table 2. Correlations between DTI-derived measures (from aberrant segments along-tract) and cognitive measures in patients with first-episode schizophrenia. MD of tract 9 and AD not included (no identified aberrant segments).
	Tract 9
Variable	FA			RD			MD
	r	p_uncorrected	p_corrected	r	p_uncorrected	p_corrected	r	p_uncorrected	p_corrected
Trail Making Time	-0.0613	0.842	0.949	-0.135	0.659	0.911
Trail Making Error	0.0191	0.951	0.962	-0.187	0.542	0.911
Category Fluency	0.406	0.169	0.845	-0.327	0.276	0.845
	Tract 46
	FA			RD			MD
	r	p_uncorrected	p_corrected	r	p_uncorrected	p_corrected	r	p_uncorrected	p_corrected
Trail Making Time	0.505	0.137	0.845	-0.486	0.155	0.845	-0.302	0.396	0.911
Trail Making Error	0.726	0.0175	0.69	-0.446	0.196	0.845	-0.18	0.619	0.911
Category Fluency	-0.132	0.717	0.921	0.0559	0.878	0.962	0.0499	0.891	0.962
	Tract 65
	FA			RD			MD
	r	p_uncorrected	p_corrected	r	p_uncorrected	p_corrected	r	p_uncorrected	p_corrected
Trail Making Time	-0.0801	0.815	0.949	-0.243	0.472	0.911	-0.433	0.183	0.845
Trail Making Error	-0.0255	0.941	0.962	-0.168	0.62	0.911	-0.235	0.486	0.911
Category Fluency	-0.0954	0.78	0.949	0.252	0.455	0.911	0.366	0.268	0.845
r: Pearson's correlation coefficient
